# Supplementary material for: In Silico Assessment of the Lipid Fingerprint Signature of ATP2, the Essential P4-ATPase of Malaria Parasites
Source: Membranes (Basel). 2022 Jul 12;12(7):702. doi: 10.3390/membranes12070702 (PMC9325222; doi:10.3390/membranes12070702)
Supplement: Supplementary file 1 [file membranes-12-00702-s001.zip]

Archive with 3 entries (3 files):
- Supplementary_Figures.pdf
- Supplementary_Material_1(PcATP2_Consurff_grades).txt
- Supplementary_Material_2_(PcATP2_POPI_PyLipid_Analysis).xlsx
